# Supplementary material for: Comparative genomics of the primary endosymbiont Buchnera aphidicola in aphid hosts and their coevolutionary relationships
Source: BMC Biol. 2024 Jun 20;22:137. doi: 10.1186/s12915-024-01934-w (PMC11188193; doi:10.1186/s12915-024-01934-w)
Supplement: Supplementary file 3 — Additional file 3: Dataset S1 The genes in the genome of the aphid symbiont Buchnera aphidicola used in this study. [file 12915_2024_1934_MOESM3_ESM.xlsx]

## Sheet: Sheet1
Dataset S1 The genes in the genome of the aphid symbiont Buchnera aphidicola used in this study.
Code
R12	mnmG CDS		atpB CDS	atpE CDS	atpF CDS		atpH CDS	atpA CDS	atpG CDS	atpD CDS	atpC CDS	gyrB CDS	dnaN CDS			rpmH CDS	rnpA CDS		yidD CDS	yidC CDS	mnmE CDS		tRNA-Phe	groS CDS	groL CDS			dnaC CDS		rsmD CDS	ftsY CDS		rpoH CDS	glmS CDS		glmU CDS		yigL CDS		metE CDS				purH CDS			rpoC CDS	rpoB CDS	rplL CDS
R13	mnmG CDS		atpB CDS	atpE CDS	atpF CDS		atpH CDS	atpA CDS	atpG CDS	atpD CDS	atpC CDS	gyrB CDS	dnaN CDS			rpmH CDS	rnpA CDS		yidD CDS	yidC CDS	mnmE CDS	mutH CDS	tRNA-Phe	groS CDS	groL CDS			dnaC CDS		rsmD 2/1 CDS	ftsY CDS		rpoH CDS	glmS CDS		glmU CDS		yigL CDS		metE CDS				purH CDS			rpoC CDS	rpoB CDS	rplL CDS
R14	mnmG CDS		atpB CDS	atpE CDS	atpF CDS		atpH CDS	atpA CDS	atpG CDS	atpD CDS	atpC CDS	gyrB CDS	dnaN CDS			rpmH CDS	rnpA CDS		yidD CDS	yidC CDS	mnmE CDS	mutH CDS	tRNA-Phe	groS CDS	groL CDS			dnaC CDS		rsmD CDS	ftsY CDS		rpoH CDS	glmS CDS		glmU CDS		yigL CDS		metE CDS				purH CDS			rpoC CDS	rpoB CDS	rplL CDS
R15	mnmG CDS		atpB CDS	atpE CDS	atpF CDS		atpH CDS	atpA CDS	atpG CDS	atpD CDS	atpC CDS	gyrB CDS	dnaN CDS			rpmH CDS	rnpA CDS		yidD CDS	yidC CDS	mnmE CDS	mutH CDS	tRNA-Phe	groS CDS	groL CDS			dnaC CDS		rsmD CDS	ftsY CDS		rpoH CDS	glmS CDS		glmU CDS		yigL CDS		metE CDS				purH CDS	hupA CDS		rpoC CDS	rpoB CDS	rplL CDS
R1	mnmG CDS		atpB CDS	atpE CDS	atpF CDS		atpH CDS	atpA CDS	atpG CDS	atpD CDS	atpC CDS	gyrB CDS	dnaN CDS			rpmH CDS	rnpA CDS		yidD CDS	yidC CDS	mnmE CDS	mutH CDS	tRNA-Phe	groS CDS	groL CDS			dnaC CDS		rsmD CDS	ftsY CDS		rpoH CDS	glmS CDS		glmU CDS		yigL CDS		metE CDS	hypothetical protein CDS			purH CDS	hupA CDS		rpoC CDS	rpoB CDS	rplL CDS
R24	mnmG CDS		atpB CDS	atpE CDS	atpF CDS		atpH CDS	atpA CDS	atpG CDS	atpD CDS	atpC CDS	gyrB CDS	dnaN CDS	hypothetical protein CDS		rpmH CDS	rnpA CDS		yidD CDS	yidC CDS	mnmE CDS		tRNA-Phe	groS CDS	groL CDS			dnaC CDS		rsmD CDS	ftsY CDS		rpoH CDS	glmS CDS		glmU CDS		yigL CDS		metE CDS	hypothetical protein CDS			purH CDS	hypothetical protein CDS		rpoC CDS	rpoB CDS	rplL CDS
R22	mnmG CDS		atpB CDS	atpE CDS	atpF CDS		atpH CDS	atpA CDS	atpG CDS	atpD CDS	atpC CDS	gyrB CDS	dnaN CDS			rpmH CDS	rnpA CDS		yidD CDS	yidC CDS	mnmE CDS		tRNA-Phe	groS CDS	groL CDS		efp CDS	dnaC CDS		rsmD CDS	ftsY CDS		rpoH CDS	glmS CDS		glmU CDS		yigL CDS		metE CDS	hypothetical protein CDS			purH CDS			rpoC CDS	rpoB CDS	rplL CDS
R20	mnmG CDS		atpB CDS	atpE CDS	atpF CDS		atpH CDS	atpA CDS	atpG CDS	atpD CDS	atpC CDS	gyrB CDS	dnaN CDS			rpmH CDS	rnpA CDS		yidD CDS	yidC CDS	mnmE CDS		tRNA-Phe	groS CDS	groL CDS			dnaC CDS		rsmD CDS	ftsY CDS		rpoH CDS	glmS CDS		glmU CDS		yigL CDS		metE CDS	hypothetical protein CDS			purH CDS			rpoC CDS	rpoB CDS	rplL CDS
R8	mnmG CDS		atpB CDS	atpE CDS	atpF CDS		atpH CDS	atpA CDS	atpG CDS	atpD CDS	atpC CDS	gyrB CDS	dnaN CDS			rpmH CDS	rnpA CDS		yidD CDS	yidC CDS	mnmE CDS		tRNA-Phe	groS CDS	groL CDS			dnaC CDS		rsmD CDS	ftsY CDS		rpoH CDS	glmS CDS		glmU CDS		yigL CDS		metE CDS	hypothetical protein CDS			purH CDS			rpoC CDS	rpoB CDS	rplL CDS
R7	mnmG CDS		atpB CDS	atpE CDS	atpF CDS		atpH CDS	atpA CDS	atpG CDS	atpD CDS	atpC CDS	gyrB CDS	dnaN CDS			rpmH CDS	rnpA CDS		yidD CDS	yidC CDS	mnmE CDS		tRNA-Phe	groS CDS	groL CDS			dnaC CDS		rsmD CDS	ftsY CDS		rpoH CDS	glmS CDS		glmU CDS		yigL CDS		metE CDS	hypothetical protein CDS			purH CDS			rpoC CDS	rpoB CDS	rplL CDS
R4	mnmG CDS		atpB CDS	atpE CDS	atpF CDS		atpH CDS	atpA CDS	atpG CDS	atpD CDS	atpC CDS	gyrB CDS	dnaN CDS			rpmH CDS	rnpA CDS		yidD CDS	yidC CDS	mnmE CDS		tRNA-Phe	groS CDS	groL CDS			dnaC CDS		rsmD CDS	ftsY CDS		rpoH CDS	glmS CDS		glmU CDS		yigL CDS		metE CDS	hypothetical protein CDS			purH CDS			rpoC CDS	rpoB CDS	rplL CDS
R23	mnmG CDS		atpB CDS	atpE CDS	atpF CDS		atpH CDS	atpA CDS	atpG CDS	atpD CDS	atpC CDS	gyrB CDS	dnaN CDS			rpmH CDS	rnpA CDS		yidD CDS	yidC CDS	mnmE CDS		tRNA-Phe	groS CDS	groL CDS			dnaC CDS		rsmD CDS	ftsY CDS		rpoH CDS	glmS CDS		glmU CDS		yigL CDS		metE CDS	hypothetical protein CDS			purH CDS			rpoC CDS	rpoB CDS	rplL CDS
R6	mnmG CDS		atpB CDS	atpE CDS	atpF CDS		atpH CDS	atpA CDS	atpG CDS	atpD CDS	atpC CDS	gyrB CDS	dnaN CDS			rpmH CDS	rnpA CDS		yidD CDS	yidC CDS	mnmE CDS		tRNA-Phe	groS CDS	groL CDS			dnaC CDS		rsmD 2/1 CDS	ftsY CDS		rpoH CDS	glmS CDS		glmU CDS		yigL CDS		metE CDS	hypothetical protein CDS			purH CDS			rpoC CDS	rpoB CDS	rplL CDS
R2	mnmG CDS		atpB CDS	atpE CDS	atpF CDS		atpH CDS	atpA CDS	atpG CDS	atpD CDS	atpC CDS	gyrB CDS	dnaN CDS			rpmH CDS	rnpA CDS		yidD CDS	yidC CDS	mnmE CDS	mutH CDS	tRNA-Phe	groS CDS	groL CDS			dnaC CDS		rsmD CDS	ftsY CDS		rpoH CDS	glmS CDS		glmU CDS		yigL CDS		metE CDS	hypothetical protein CDS			purH CDS	hupA CDS		rpoC CDS	rpoB CDS	rplL CDS
G36	mnmG CDS		atpB CDS	atpE CDS	atpF CDS		atpH CDS	atpA CDS	atpG CDS	atpD CDS	atpC CDS	gyrB CDS	dnaN CDS			rpmH CDS	rnpA CDS		yidD CDS	yidC CDS	mnmE CDS	mutH CDS	tRNA-Phe	groS CDS	groL CDS			dnaC CDS		rsmD CDS	ftsY CDS		rpoH CDS	glmS CDS		glmU CDS		yigL CDS		metE CDS	hypothetical protein CDS			purH CDS	hupA CDS		rpoC CDS	rpoB CDS	rplL CDS
R17	mnmG 1/2 CDS		atpB CDS	atpE CDS	atpF CDS		atpH CDS	atpA CDS	atpG 1/2 CDS	atpD CDS	atpC CDS	gyrB CDS	dnaN CDS			rpmH CDS	rnpA CDS			yidC CDS	mnmE CDS	mutH CDS	tRNA-Phe	groS CDS	groL CDS		efp CDS	dnaC CDS		rsmD CDS	ftsY CDS		rpoH CDS	glmS CDS		glmU CDS		yigL CDS		metE CDS	trkH 1/2 CDS			purH CDS	hupA CDS		rpoC CDS	rpoB CDS	rplL CDS
G34	mnmG CDS		atpB CDS	atpE CDS	atpF CDS		atpH CDS	atpA CDS	atpG CDS	atpD CDS	atpC CDS	gyrB CDS	dnaN CDS		dnaA CDS	rpmH CDS	rnpA CDS		yidD CDS	yidC CDS	mnmE CDS	mutH CDS	tRNA-Phe	groS CDS	groL CDS	epmB CDS	efp CDS	dnaC CDS		rsmD CDS	ftsY CDS		rpoH CDS	glmS CDS		glmU CDS		yigL CDS		metE CDS				purH CDS	hupA CDS		rpoC CDS	rpoB CDS	rplL CDS
G35	mnmG CDS		atpB CDS	atpE CDS	atpF CDS		atpH CDS	atpA CDS	atpG CDS	atpD CDS	atpC CDS	gyrB CDS	dnaN CDS			rpmH CDS	rnpA CDS		yidD CDS	yidC CDS	mnmE CDS		tRNA-Phe	groS CDS	groL CDS		efp CDS	dnaC CDS		rsmD CDS	ftsY CDS		rpoH CDS	glmS CDS		glmU CDS		yigL CDS		metE CDS			hypothetical protein CDS	purH CDS			rpoC CDS	rpoB CDS	rplL CDS
G30	mnmG CDS	hypothetical protein CDS	atpB CDS	atpE CDS	atpF CDS		atpH CDS	atpA CDS	atpG CDS	atpD CDS	atpC CDS	gyrB CDS	dnaN CDS		dnaA CDS	rpmH CDS	rnpA CDS			yidC CDS	mnmE CDS		tRNA-Phe	groS CDS	groL CDS		efp CDS	dnaC CDS	dnaT CDS	rsmD CDS	ftsY CDS	hypothetical protein CDS	rpoH CDS	glmS CDS		glmU CDS		yigL CDS		metE CDS				purH CDS	hupA CDS		rpoC CDS	rpoB CDS	rplL CDS
G29	mnmG CDS		atpB CDS	atpE CDS	atpF CDS		atpH CDS	atpA CDS	atpG CDS	atpD CDS	atpC CDS	gyrB CDS	dnaN CDS		dnaA CDS	rpmH CDS	rnpA CDS			yidC CDS	mnmE CDS		tRNA-Phe	groS CDS	groL CDS		efp CDS	dnaC CDS	dnaT CDS	rsmD CDS	ftsY CDS		rpoH CDS	glmS CDS		glmU CDS		yigL CDS		metE CDS				purH CDS	hupA CDS		rpoC CDS	rpoB CDS	rplL CDS
G20	mnmG CDS		atpB CDS	atpE CDS	atpF CDS		atpH CDS	atpA CDS	atpG CDS	atpD CDS	atpC CDS	gyrB CDS	dnaN CDS		dnaA CDS	rpmH CDS	rnpA CDS			yidC CDS	mnmE CDS		tRNA-Phe	groS CDS	groL CDS		efp CDS	dnaC CDS	dnaT CDS	rsmD CDS	ftsY CDS		rpoH CDS	glmS CDS		glmU CDS		yigL CDS	metR CDS	metE CDS				purH CDS	hupA CDS		rpoC CDS	rpoB CDS	rplL CDS
G11	mnmG CDS		atpB CDS	atpE CDS	atpF CDS		atpH CDS	atpA CDS	atpG CDS	atpD CDS	atpC CDS	gyrB CDS	dnaN CDS		dnaA CDS	rpmH CDS	rnpA CDS		yidD CDS	yidC CDS	mnmE CDS		tRNA-Phe	groS CDS	groL CDS	epmB CDS	efp CDS	dnaC CDS	dnaT CDS	rsmD CDS	ftsY CDS		rpoH CDS	glmS CDS		glmU CDS		yigL CDS	metR CDS	metE CDS				purH CDS	hupA CDS		rpoC CDS	rpoB CDS	rplL CDS
G12	mnmG CDS		atpB CDS	atpE CDS	atpF CDS		atpH CDS	atpA CDS	atpG CDS	atpD CDS	atpC CDS	gyrB CDS	dnaN CDS		dnaA CDS	rpmH CDS	rnpA CDS		yidD CDS	yidC CDS	mnmE CDS		tRNA-Phe	groS CDS	groL CDS	epmB CDS	efp CDS	dnaC CDS	dnaT CDS	rsmD CDS	ftsY CDS		rpoH CDS	glmS CDS		glmU CDS		yigL CDS	metR CDS	metE CDS				purH CDS	hupA CDS		rpoC CDS	rpoB CDS	rplL CDS
G13	mnmG CDS		atpB CDS	atpE CDS	atpF CDS		atpH CDS	atpA CDS	atpG CDS	atpD CDS	atpC CDS	gyrB CDS	dnaN CDS		dnaA CDS	rpmH CDS	rnpA CDS			yidC CDS	mnmE CDS		tRNA-Phe	groS CDS	groL CDS		efp CDS	dnaC CDS	dnaT CDS	rsmD CDS	ftsY CDS		rpoH CDS					yigL CDS		metE CDS				purH CDS	hupA CDS		rpoC CDS	rpoB CDS	rplL CDS
G10	mnmG CDS		atpB CDS	atpE CDS	atpF CDS		atpH CDS	atpA CDS	atpG CDS	atpD CDS	atpC CDS	gyrB CDS	dnaN CDS		dnaA CDS	rpmH CDS	rnpA CDS		yidD CDS	yidC CDS	mnmE CDS		tRNA-Phe	groS CDS	groL CDS	epmB CDS	efp CDS	dnaC CDS	dnaT CDS	rsmD CDS	ftsY CDS		rpoH CDS	glmS CDS		glmU CDS		yigL CDS	metR CDS	metE CDS				purH CDS	hupA CDS		rpoC CDS	rpoB CDS	rplL CDS
G18	mnmG CDS		atpB CDS	atpE CDS	atpF CDS		atpH CDS	atpA CDS	atpG CDS	atpD CDS	atpC CDS	gyrB CDS	dnaN CDS		dnaA CDS	rpmH CDS	rnpA CDS			yidC CDS	mnmE CDS		tRNA-Phe	groS CDS	groL CDS	epmB CDS	efp CDS	dnaC CDS	dnaT CDS	rsmD CDS	ftsY CDS		rpoH CDS	glmS CDS		glmU CDS		yigL CDS	metR CDS	metE CDS				purH CDS	hupA CDS		rpoC CDS	rpoB CDS	rplL CDS
G33	mnmG CDS		atpB CDS	atpE CDS	atpF CDS		atpH CDS	atpA CDS	atpG CDS	atpD CDS	atpC CDS	gyrB CDS	dnaN CDS		dnaA CDS	rpmH CDS	rnpA CDS			yidC CDS	mnmE CDS		tRNA-Phe	groS CDS	groL CDS		efp CDS	dnaC CDS	dnaT CDS	rsmD CDS	ftsY CDS		rpoH CDS					yigL CDS		metE CDS				purH CDS	hupA CDS		rpoC CDS	rpoB CDS	rplL CDS
G25	mnmG CDS		atpB CDS	atpE CDS	atpF CDS		atpH CDS	atpA CDS	atpG CDS	atpD CDS	atpC CDS	gyrB CDS	dnaN CDS		dnaA CDS	rpmH CDS	rnpA CDS			yidC CDS	mnmE CDS		tRNA-Phe	groS CDS	groL CDS		efp CDS	dnaC CDS	dnaT CDS	rsmD CDS	ftsY CDS		rpoH CDS	glmS CDS		glmU CDS		yigL CDS		metE CDS				purH CDS	hupA CDS		rpoC CDS	rpoB CDS	rplL CDS
G1	mnmG CDS		atpB CDS	atpE CDS	atpF CDS		atpH CDS	atpA CDS	atpG CDS	atpD CDS	atpC CDS	gyrB CDS	dnaN CDS		dnaA CDS	rpmH CDS	rnpA CDS		yidD CDS	yidC CDS	mnmE CDS		tRNA-Phe	groS CDS	groL CDS	epmB CDS	efp CDS	dnaC CDS	dnaT CDS	rsmD CDS	ftsY CDS		rpoH CDS	glmS CDS		glmU CDS		yigL CDS	metR CDS	metE CDS				purH CDS	hupA CDS		rpoC CDS	rpoB CDS	rplL CDS
G27	mnmG CDS		atpB CDS	atpE CDS	atpF CDS		atpH CDS	atpA CDS	atpG CDS	atpD CDS	atpC CDS	gyrB CDS	dnaN CDS		dnaA CDS	rpmH CDS	rnpA CDS			yidC CDS	mnmE CDS		tRNA-Phe	groS CDS	groL CDS		efp CDS	dnaC CDS	dnaT CDS	rsmD CDS	ftsY CDS		rpoH CDS	glmS CDS		glmU CDS		yigL CDS	metR CDS	metE CDS				purH CDS	hupA CDS		rpoC CDS	rpoB CDS	rplL CDS
G26	mnmG CDS		atpB CDS	atpE CDS	atpF CDS		atpH CDS	atpA CDS	atpG CDS	atpD CDS	atpC CDS	gyrB CDS	dnaN CDS		dnaA CDS	rpmH CDS				yidC CDS	mnmE CDS		tRNA-Phe	groS CDS	groL CDS		efp CDS	dnaC CDS	dnaT CDS	rsmD CDS	ftsY CDS		rpoH CDS	glmS CDS		glmU CDS		yigL CDS	metR CDS	metE CDS				purH CDS	hupA CDS		rpoC CDS	rpoB CDS	rplL CDS
G28	mnmG CDS		atpB CDS	atpE CDS	atpF CDS		atpH CDS	atpA CDS	atpG CDS	atpD CDS	atpC CDS	gyrB CDS	dnaN CDS		dnaA CDS	rpmH CDS	rnpA CDS			yidC CDS	mnmE CDS		tRNA-Phe	groS CDS	groL CDS		efp CDS	dnaC CDS	dnaT CDS	rsmD CDS	ftsY CDS		rpoH CDS	glmS CDS		glmU CDS		yigL CDS		metE CDS				purH CDS	hupA CDS		rpoC CDS	rpoB CDS	rplL CDS
G15	mnmG CDS		atpB CDS	atpE CDS	atpF CDS		atpH CDS	atpA CDS	atpG CDS	atpD CDS	atpC CDS	gyrB CDS	dnaN CDS		dnaA CDS	rpmH CDS	rnpA CDS			yidC CDS	mnmE CDS		tRNA-Phe	groS CDS	groL CDS	epmB CDS	efp CDS	dnaC CDS	dnaT CDS	rsmD CDS	ftsY CDS		rpoH CDS	glmS CDS	hypothetical protein CDS	glmU CDS	assembly gap	yigL CDS	metR CDS	metE CDS				purH CDS	hupA CDS		rpoC CDS	rpoB CDS	rplL CDS
G31	mnmG CDS		atpB CDS	atpE CDS	atpF CDS		atpH CDS	atpA CDS	atpG CDS	atpD CDS	atpC CDS	gyrB CDS	dnaN CDS		dnaA CDS	rpmH CDS	rnpA CDS			yidC CDS	mnmE CDS		tRNA-Phe	groS CDS	groL CDS		efp CDS	dnaC CDS	dnaT CDS	rsmD CDS	ftsY CDS		rpoH CDS	glmS CDS		glmU CDS		yigL CDS	metR CDS	metE CDS				purH CDS	hupA CDS		rpoC CDS	rpoB CDS	rplL CDS
G14	mnmG CDS		atpB CDS	atpE CDS	atpF CDS		atpH CDS	atpA CDS	atpG CDS	atpD CDS	atpC CDS	gyrB CDS	dnaN CDS		dnaA CDS	rpmH CDS	rnpA CDS			yidC CDS	mnmE CDS		tRNA-Phe	groS CDS	groL CDS		efp CDS	dnaC CDS	dnaT CDS	rsmD CDS	ftsY CDS		rpoH CDS	glmS CDS		glmU CDS		yigL CDS	metR CDS	metE CDS				purH CDS	hupA CDS		rpoC CDS	rpoB CDS	rplL CDS
G17	mnmG CDS		atpB CDS	atpE CDS	atpF CDS		atpH CDS	atpA CDS	atpG CDS	atpD CDS	atpC CDS	gyrB CDS	dnaN CDS		dnaA CDS	rpmH CDS	rnpA CDS			yidC CDS	mnmE CDS		tRNA-Phe	groS CDS	groL CDS	epmB CDS	efp CDS	dnaC CDS	dnaT CDS	rsmD CDS	ftsY CDS		rpoH CDS	glmS CDS		glmU CDS		yigL CDS	metR CDS	metE CDS				purH CDS	hupA CDS		rpoC CDS	rpoB CDS	rplL CDS
G16	mnmG CDS		atpB CDS	atpE CDS	atpF CDS		atpH CDS	atpA CDS	atpG CDS	atpD CDS	atpC CDS	gyrB CDS	dnaN CDS		dnaA CDS	rpmH CDS	rnpA CDS			yidC CDS	mnmE CDS		tRNA-Phe	groS CDS	groL CDS	epmB CDS	efp CDS	dnaC CDS	dnaT CDS	rsmD CDS	ftsY CDS		rpoH CDS	glmS CDS		glmU CDS		yigL CDS	metR CDS	metE CDS				purH CDS	hupA CDS		rpoC CDS	rpoB CDS	rplL CDS
G19	mnmG CDS		atpB CDS	atpE CDS	atpF CDS		atpH CDS	atpA CDS	atpG CDS	atpD CDS	atpC CDS	gyrB CDS	dnaN CDS		dnaA CDS	rpmH CDS	rnpA CDS			yidC CDS	mnmE CDS		tRNA-Phe	groS CDS	groL CDS	epmB CDS	efp CDS	dnaC CDS	dnaT CDS	rsmD CDS	ftsY CDS		rpoH CDS	glmS CDS		glmU CDS		yigL CDS	metR CDS	metE CDS				purH CDS	hupA CDS		rpoC CDS	rpoB CDS	rplL CDS
G32	mnmG CDS		atpB CDS	atpE CDS	atpF CDS		atpH CDS	atpA CDS	atpG CDS	atpD CDS	atpC CDS	gyrB CDS	dnaN CDS		dnaA CDS	rpmH CDS	rnpA CDS			yidC CDS	mnmE CDS		tRNA-Phe	groS CDS	groL CDS		efp CDS	dnaC CDS	dnaT CDS	rsmD CDS	ftsY CDS		rpoH CDS	glmS CDS		glmU CDS		yigL CDS		metE CDS				purH CDS	hupA CDS		rpoC CDS	rpoB CDS	rplL CDS
G5	mnmG CDS		atpB CDS	atpE CDS	atpF CDS		atpH CDS	atpA CDS	atpG CDS	atpD CDS	atpC CDS	gyrB CDS	dnaN CDS		dnaA CDS	rpmH CDS	rnpA CDS		yidD CDS	yidC CDS	mnmE CDS		tRNA-Phe	groS CDS	groL CDS		efp CDS	dnaC CDS	dnaT CDS	rsmD CDS	ftsY CDS		rpoH CDS	glmS CDS		glmU CDS		yigL CDS	metR CDS	metE CDS				purH CDS	hupA CDS		rpoC CDS	rpoB CDS	rplL CDS
G2	mnmG CDS		atpB CDS	atpE CDS	atpF CDS		atpH CDS	atpA CDS	atpG CDS	atpD CDS	atpC CDS	gyrB CDS	dnaN CDS		dnaA CDS	rpmH CDS	rnpA CDS		yidD CDS	yidC CDS	mnmE CDS		tRNA-Phe	groS CDS	groL CDS		efp CDS	dnaC CDS	dnaT CDS	rsmD CDS	ftsY CDS		rpoH CDS	glmS CDS		glmU CDS		yigL CDS	metR CDS	metE CDS				purH CDS	hupA CDS		rpoC CDS	rpoB CDS	rplL CDS
G4	mnmG CDS		atpB CDS	atpE CDS	atpF CDS		atpH CDS	atpA CDS	atpG CDS	atpD CDS	atpC CDS	gyrB CDS	dnaN CDS		dnaA CDS	rpmH CDS	rnpA CDS		yidD CDS	yidC CDS	mnmE CDS		tRNA-Phe	groS CDS	groL CDS		efp CDS	dnaC CDS	dnaT CDS	rsmD CDS	ftsY CDS		rpoH CDS	glmS CDS		glmU CDS		yigL CDS	metR CDS	metE CDS				purH CDS	hupA CDS		rpoC CDS	rpoB CDS	rplL CDS
G3	mnmG CDS		atpB CDS	atpE CDS	atpF CDS		atpH CDS	atpA CDS	atpG CDS	atpD CDS	atpC CDS	gyrB CDS	dnaN CDS		dnaA CDS	rpmH CDS	rnpA CDS		yidD CDS	yidC CDS	mnmE CDS		tRNA-Phe	groS CDS	groL CDS		efp CDS	dnaC CDS	dnaT CDS	rsmD CDS	ftsY CDS		rpoH CDS	glmS CDS		glmU CDS		yigL CDS	metR CDS	metE CDS				purH CDS	hupA CDS		rpoC CDS	rpoB CDS	rplL CDS
G6	mnmG CDS		atpB CDS	atpE CDS	atpF CDS		atpH CDS	atpA CDS	atpG CDS	atpD CDS	atpC CDS	gyrB CDS	dnaN CDS		dnaA CDS	rpmH CDS	rnpA CDS		yidD CDS	yidC CDS	mnmE CDS		tRNA-Phe	groS CDS	groL CDS		efp CDS	dnaC CDS	dnaT CDS	rsmD CDS	ftsY CDS		rpoH CDS	glmS CDS		glmU CDS		yigL CDS	metR CDS	metE CDS				purH CDS	hupA CDS		rpoC CDS	rpoB CDS	rplL CDS
G7	mnmG CDS		atpB CDS	atpE CDS	atpF CDS		atpH CDS	atpA CDS	atpG CDS	atpD CDS	atpC CDS	gyrB CDS	dnaN CDS		dnaA CDS	rpmH CDS	rnpA CDS		yidD CDS	yidC CDS	mnmE CDS		tRNA-Phe	groS CDS	groL CDS		efp CDS	dnaC CDS	dnaT CDS	rsmD CDS	ftsY CDS		rpoH CDS	glmS CDS		glmU CDS		yigL CDS	metR CDS	metE CDS				purH CDS	hupA CDS		rpoC CDS	rpoB CDS	rplL CDS
G8	mnmG CDS		atpB CDS	atpE CDS	atpF CDS		atpH CDS	atpA CDS	atpG CDS	atpD CDS	atpC CDS	gyrB CDS	dnaN CDS		dnaA CDS	rpmH CDS	rnpA CDS		yidD CDS	yidC CDS	mnmE CDS		tRNA-Phe	groS CDS	groL CDS		efp CDS	dnaC CDS	dnaT CDS	rsmD CDS	ftsY CDS		rpoH CDS	glmS CDS		glmU CDS		yigL CDS	metR CDS	metE CDS				purH CDS	hupA CDS		rpoC CDS	rpoB CDS	rplL CDS
G9	mnmG CDS		atpB CDS	atpE CDS	atpF CDS		atpH CDS	atpA CDS	atpG CDS	atpD CDS	atpC CDS	gyrB CDS	dnaN CDS		dnaA CDS	rpmH CDS	rnpA CDS		yidD CDS	yidC CDS	mnmE CDS		tRNA-Phe	groS CDS	groL CDS		efp CDS	dnaC CDS	dnaT CDS	rsmD CDS	ftsY CDS		rpoH CDS	glmS CDS		glmU CDS		yigL CDS	metR CDS	metE CDS				purH CDS	hupA CDS		rpoC CDS	rpoB CDS	rplL CDS
G21	mnmG CDS		atpB CDS	atpE CDS	atpF CDS		atpH CDS	atpA CDS	atpG CDS	atpD CDS	atpC CDS	gyrB CDS	dnaN CDS		dnaA CDS	rpmH CDS				yidC CDS	mnmE CDS		tRNA-Phe	groS CDS	groL CDS		efp CDS	dnaC CDS	dnaT CDS	rsmD CDS	ftsY CDS		rpoH CDS	glmS CDS		glmU CDS		yigL CDS		metE CDS				purH CDS	hupA CDS	hypothetical protein CDS	rpoC CDS	rpoB CDS	rplL CDS
G22	mnmG CDS		atpB CDS	atpE CDS	atpF CDS		atpH CDS	atpA CDS	atpG CDS	atpD CDS	atpC CDS	gyrB CDS	dnaN CDS		dnaA CDS	rpmH CDS		hypothetical protein CDS		yidC 1/2/3 CDS	mnmE CDS		tRNA-Phe	groS CDS	groL CDS		efp CDS	dnaC CDS	dnaT 1/2 CDS	rsmD CDS	ftsY CDS		rpoH 1/2 CDS	glmS CDS		glmU CDS		yigL CDS		metE CDS				purH CDS	hupA CDS	hypothetical protein CDS	rpoC 1/2/3 CDS	rpoB 1/2 CDS	rplL CDS
G24	mnmG CDS		atpB CDS	atpE CDS	atpF CDS		atpH CDS	atpA CDS	atpG CDS	atpD CDS	atpC CDS	gyrB CDS	dnaN CDS		dnaA CDS	rpmH CDS	rnpA CDS			yidC CDS	mnmE CDS		tRNA-Phe	groS CDS	groL CDS		efp CDS	dnaC CDS	dnaT CDS	rsmD CDS	ftsY CDS		rpoH CDS	glmS CDS		glmU CDS		yigL CDS		metE CDS				purH CDS	hupA CDS		rpoC CDS	rpoB CDS	rplL CDS
G23	mnmG CDS		atpB CDS	atpE CDS	atpF CDS		atpH CDS	atpA CDS	atpG CDS	atpD CDS	atpC CDS	gyrB CDS	dnaN CDS		dnaA CDS	rpmH CDS	rnpA CDS			yidC CDS	mnmE CDS		tRNA-Phe	groS CDS	groL CDS		efp CDS	dnaC CDS	dnaT CDS	rsmD CDS	ftsY CDS		rpoH CDS	glmS CDS		glmU CDS		yigL CDS	metR CDS	metE CDS				purH CDS	hupA CDS		rpoC CDS	rpoB CDS	rplL CDS
G49	mnmG CDS											gyrB CDS	dnaN CDS		dnaA CDS	rpmH CDS	rnpA CDS			yidC CDS	mnmE CDS		tRNA-Phe	groS CDS	groL CDS		efp CDS	dnaC CDS		rsmD CDS	ftsY CDS		rpoH CDS							metE 1/2 CDS							rpoC CDS	rpoB CDS	rplL CDS
G48	mnmG CDS											gyrB CDS	dnaN CDS		dnaA CDS	rpmH CDS	rnpA CDS			yidC CDS	mnmE CDS		tRNA-Phe	groS CDS	groL CDS		efp CDS	dnaC CDS		rsmD CDS	ftsY CDS		rpoH CDS							metE CDS							rpoC CDS	rpoB CDS	rplL CDS
G46	mnmG CDS											gyrB CDS	dnaN CDS		dnaA CDS	rpmH CDS	rnpA CDS	hypothetical protein CDS		yidC CDS	mnmE CDS		tRNA-Phe	groS CDS	groL CDS		efp CDS	dnaC CDS		rsmD CDS	ftsY CDS		rpoH CDS							metE CDS							rpoC CDS	rpoB CDS	rplL CDS
G44	mnmG CDS											gyrB CDS	dnaN CDS		dnaA CDS	rpmH CDS	rnpA CDS	hypothetical protein CDS		yidC CDS	mnmE CDS		tRNA-Phe	groS CDS	groL CDS		efp CDS	dnaC CDS		rsmD CDS	ftsY CDS		rpoH CDS							metE CDS							rpoC CDS	rpoB CDS	rplL CDS
G38	mnmG CDS											gyrB CDS	dnaN CDS		dnaA CDS	rpmH CDS	rnpA CDS			yidC CDS	mnmE CDS		tRNA-Phe	groS CDS	groL CDS		efp CDS	dnaC CDS		rsmD CDS	ftsY CDS		rpoH CDS							metE CDS							rpoC CDS	rpoB CDS	rplL CDS
G43	mnmG CDS											gyrB CDS	dnaN CDS		dnaA 1/2 CDS	rpmH CDS	rnpA CDS			yidC CDS	mnmE CDS		tRNA-Phe	groS CDS	groL CDS		efp CDS	dnaC CDS		rsmD CDS	ftsY CDS		rpoH CDS							metE CDS							rpoC CDS	rpoB CDS	rplL CDS
G42	mnmG CDS											gyrB CDS	dnaN CDS			rpmH CDS	rnpA CDS			yidC CDS	mnmE CDS		tRNA-Phe	groS CDS	groL CDS		efp CDS	dnaC CDS		rsmD CDS	ftsY CDS		rpoH CDS							metE CDS							rpoC CDS	rpoB CDS	rplL CDS
G39	mnmG CDS											gyrB CDS	dnaN CDS		dnaA CDS	rpmH CDS	rnpA CDS			yidC CDS	mnmE CDS		tRNA-Phe	groS CDS	groL CDS		efp CDS	dnaC CDS		rsmD CDS	ftsY CDS		rpoH CDS							metE CDS							rpoC CDS	rpoB CDS	rplL CDS
G40	mnmG CDS											gyrB CDS	dnaN CDS		dnaA CDS	rpmH CDS	rnpA CDS			yidC CDS	mnmE CDS		tRNA-Phe	groS CDS	groL CDS		efp CDS	dnaC CDS		rsmD CDS	ftsY CDS		rpoH CDS							metE CDS							rpoC CDS	rpoB CDS	rplL CDS
G41	mnmG CDS											gyrB CDS	dnaN CDS		dnaA CDS	rpmH CDS	rnpA CDS			yidC CDS	mnmE CDS		tRNA-Phe	groS CDS	groL CDS		efp CDS	dnaC CDS		rsmD CDS	ftsY CDS		rpoH CDS							metE CDS							rpoC CDS	rpoB CDS	rplL CDS
G50	mnmG CDS											gyrB CDS	dnaN CDS		dnaA CDS	rpmH CDS	rnpA CDS			yidC CDS	mnmE CDS		tRNA-Phe	groS CDS	groL CDS		efp CDS	dnaC CDS		rsmD CDS	ftsY CDS		rpoH CDS							metE CDS							rpoC CDS	rpoB CDS	rplL CDS
G45	mnmG CDS											gyrB CDS	dnaN CDS		dnaA 1/2 CDS	rpmH CDS	rnpA CDS	hypothetical protein CDS		yidC CDS	mnmE CDS		tRNA-Phe	groS CDS	groL CDS		efp CDS	dnaC CDS		rsmD CDS	ftsY CDS		rpoH CDS							metE CDS							rpoC CDS	rpoB CDS	rplL CDS
G47	mnmG CDS											gyrB CDS	dnaN CDS		dnaA 1/2 CDS	rpmH CDS	rnpA CDS			yidC CDS	mnmE CDS		tRNA-Phe	groS CDS	groL CDS		efp CDS	dnaC CDS		rsmD CDS	ftsY CDS		rpoH CDS							metE CDS							rpoC CDS	rpoB CDS	rplL CDS
G37	mnmG CDS											gyrB CDS	dnaN CDS		dnaA CDS	rpmH CDS	rnpA CDS			yidC CDS	mnmE CDS		tRNA-Phe	groS CDS	groL CDS		efp CDS	dnaC CDS		rsmD CDS	ftsY CDS		rpoH CDS							metE CDS							rpoC CDS	rpoB CDS	rplL CDS
G51	mnmG CDS											gyrB CDS	dnaN CDS		dnaA CDS	rpmH CDS	rnpA CDS			yidC CDS	mnmE CDS		tRNA-Phe	groS CDS	groL CDS			dnaC CDS		rsmD CDS	ftsY CDS		rpoH CDS							metE CDS							rpoC CDS	rpoB CDS	rplL CDS
G52	mnmG CDS		atpB CDS	atpE CDS	atpF CDS		atpH CDS	atpA CDS	atpG CDS	atpD CDS	atpC CDS	gyrB CDS	dnaN CDS			rpmH CDS	rnpA CDS			yidC CDS	mnmE CDS		tRNA-Phe	groS CDS	groL CDS		efp CDS	dnaC CDS		rsmD CDS	ftsY CDS		rpoH CDS							metE CDS				purH CDS	hypothetical protein CDS		rpoC CDS	rpoB CDS	rplL CDS
G53	mnmG CDS		atpB CDS	atpE CDS	atpF CDS		atpH CDS	atpA CDS	atpG CDS	atpD CDS	atpC CDS	gyrB CDS	dnaN CDS			rpmH CDS	rnpA CDS			yidC CDS	mnmE CDS		tRNA-Phe	groS CDS	groL CDS		efp CDS	dnaC CDS		rsmD CDS	ftsY CDS		rpoH CDS							metE CDS				purH CDS	hypothetical protein CDS	assembly gap	rpoC CDS	rpoB CDS	rplL CDS
G54	mnmG CDS		atpB CDS	atpE CDS	atpF CDS		atpH CDS	atpA CDS	atpG CDS	atpD CDS	atpC CDS	gyrB CDS	dnaN CDS			rpmH CDS	rnpA CDS			yidC CDS	mnmE CDS		tRNA-Phe	groS CDS	groL CDS		efp CDS	dnaC CDS		rsmD CDS		hypothetical protein CDS	rpoH CDS							metE CDS				purH CDS	hypothetical protein CDS		rpoC CDS	rpoB CDS	rplL CDS
G56	mnmG CDS		atpB CDS	atpE CDS	atpF CDS		atpH CDS	atpA CDS	atpG CDS	atpD CDS	atpC CDS	gyrB CDS	dnaN CDS		dnaA CDS	rpmH CDS	rnpA CDS			yidC CDS	mnmE CDS		tRNA-Phe	groS CDS	groL CDS		efp CDS	dnaC CDS	dnaT CDS	rsmD CDS	ftsY CDS		rpoH CDS			hypothetical protein CDS		yigL CDS		metE CDS				purH CDS			rpoC CDS	rpoB CDS	rplL CDS
G57	mnmG CDS		atpB CDS	atpE CDS	atpF CDS		atpH CDS	atpA CDS	atpG CDS	atpD CDS	atpC CDS	gyrB CDS	dnaN CDS			rpmH CDS	rnpA CDS		yidD CDS	yidC CDS	mnmE CDS		tRNA-Phe	groS CDS	groL CDS		efp CDS	dnaC CDS	dnaT CDS	rsmD CDS	ftsY CDS		rpoH CDS							metE CDS				purH CDS			rpoC CDS	rpoB CDS	rplL CDS
G55	mnmG CDS		atpB CDS	atpE CDS	atpF CDS	hypothetical protein CDS		atpA CDS	atpG CDS	atpD CDS	atpC CDS	gyrB CDS	dnaN CDS			rpmH CDS	rnpA CDS			yidC CDS	mnmE CDS		tRNA-Phe	groS CDS	groL CDS		efp CDS	dnaC CDS	dnaT CDS	rsmD CDS	ftsY CDS		rpoH CDS							metE CDS				purH CDS	hupA CDS		rpoC CDS	rpoB CDS	rplL CDS
[truncated: 612 more columns]
